# Supplementary material for: A Scientific Framework for Comparing Hyaluronic Acid Filler Crosslinking Technologies
Source: Gels. 2025 Jun 23;11(7):487. doi: 10.3390/gels11070487 (PMC12294425; doi:10.3390/gels11070487)
Supplement: Supplementary file 1 [file gels-11-00487-s001.zip]

Archive with 1 entries (1 files):
- gels-3684404-supplementary.pdf
